# Supplementary material for: Characteristics and Prognosis of Patients with Advanced Hepatocellular Carcinoma Treated with Atezolizumab/Bevacizumab Combination Therapy Who Achieved Complete Response
Source: Curr Oncol. 2024 Oct 16;31(10):6218–31. doi: 10.3390/curroncol31100463 (PMC11506828; doi:10.3390/curroncol31100463)
Supplement: Supplementary file 1 [file curroncol-31-00463-s001.zip]

Archive with 1 entries (1 files):
- curroncol-3212550-supplementary.pdf
